# Supplementary material for: The Effects of Music-Based Interventions for Pain and Anxiety Management during Vaginal Labour and Caesarean Delivery: A Systematic Review and Narrative Synthesis of Randomised Controlled Trials
Source: Int J Environ Res Public Health. 2023 Nov 29;20(23):7120. doi: 10.3390/ijerph20237120 (PMC10706633; doi:10.3390/ijerph20237120)
Supplement: Supplementary file 1 [file ijerph-20-07120-s001.zip]

Archive with 1 entries (1 files):
- ijerph-2650899-supplementary.pdf
